# Supplementary material for: Infection-induced 5′-half molecules of tRNAHisGUG activate Toll-like receptor 7
Source: PLoS Biol. 2020 Dec 17;18(12):e3000982. doi: 10.1371/journal.pbio.3000982 (PMC7745994; doi:10.1371/journal.pbio.3000982)
Supplement: S1 Data — (XLSX) [file pbio.3000982.s020.xlsx]

## Sheet: Figure 1
Figure 1A (5'-GluCUC)		Replicate 1	Replicate 2	Replicate 3	Average	Standard Deviation
	0.5h BCG (Viable)	1.94912	1.68592	1.74625	1.79376	0.137882
	0.5h BCG (HK)	1.57187	1.56978	1.87343	1.67169	0.174716
	0.5h Control	0.960289	1.02676	1.01399	1.00035	0.0352729
		Replicate 1	Replicate 2	Replicate 3	Average	Standard Deviation
	4h BCG (Viable)	2.44326	2.61708	2.35128	2.47054	0.134984
	4h BCG (HK)	2.43329	2.41138	2.79248	2.54572	0.213985
	4h Control	1.00261	0.973898	1.03453	1.00368	0.0303327
Figure 1A (5'-HisGUG)		Replicate 1	Replicate 2	Replicate 3	Average	Standard Deviation
	0.5h BCG (Viable)	1.74879	1.92599	1.65132	1.77537	0.139251
	0.5h BCG (HK)	1.81712	2.14337	1.80584	1.92211	0.191701
	0.5h Control	1.01552	0.876096	1.12189	1.0045	0.123266
		Replicate 1	Replicate 2	Replicate 3	Average	Standard Deviation
	4h BCG (Viable)	1.63804	1.70577	1.76554	1.70312	0.0637957
	4h BCG (HK)	1.89376	1.90791	1.78478	1.86215	0.0673764
	4h Control	0.977596	1.03268	0.990453	1.00024	0.0288165
Figure 1B (MIP-1α)		Replicate 1	Replicate 2	Replicate 3	Average	Standard Deviation
	Control	0.993847	0.993876	0.993846	0.993856	1.65896e-05
	LPS	12.9486	11.9447	10.396	11.7631	1.28595
	PGN	6.99846	11.9937	9.88737	9.6265	2.5078
Figure 1B (MIP-1β)		Replicate 1	Replicate 2	Replicate 3	Average	Standard Deviation
	Control	0.999284	1.00005	0.923838	0.974391	0.0437812
	LPS	11.9385	7.93848	10.3948	10.0906	2.01728
	PGN	5.00494	10.0049	7.10949	7.37312	2.51041
Figure 1B (TNFα)		Replicate 1	Replicate 2	Replicate 3	Average	Standard Deviation
	Control	0.993884	0.993844	0.999993	0.995907	0.0035386
	LPS	16.0594	8.3095	14.9948	13.1212	4.20095
	PGN	13.9395	10.935	16.3459	13.7401	2.71098
Figure 1B (RPLP0)		Replicate 1	Replicate 2	Replicate 3	Average	Standard Deviation
	Control	1.03944	1.0343	0.992049	1.02193	0.026005
	LPS	1.55938	1.89367	1.53788	1.66364	0.199496
	PGN	0.809874	1.08387	0.93995	0.944566	0.137059
Figure 1C (5'-HisGUG)		Replicate 1	Replicate 2	Replicate 3	Average	Standard Deviation
	Control	1.00394	0.988737	1.09498	1.02922	0.0574587
	LPS	4.0094	4.55764	3.99388	4.18697	0.321097
	PGN	4.54829	3.4994	3.99583	4.0145	0.524694
Figure 1C (5'-GluCUC)		Replicate 1	Replicate 2	Replicate 3	Average	Standard Deviation
	Control	1.0005	0.984747	1.00949	0.998246	0.0125258
	LPS	3.43874	3.49587	2.93875	3.29112	0.306497
	PGN	4.58367	4.30698	4.56794	4.4862	0.155403
Figure 1E (MIP-1α)		Replicate 1	Replicate 2	Replicate 3	Average	Standard Deviation
	LPS	26.2463	27.8595	27.5578	27.2212	0.857641
	PGN	43.8851	24.6103	5.49065	24.662	19.1973
	Control	1.16927	0.833691	1.02584	1.0096	0.168378
Figure 1E (MIP-1β)		Replicate 1	Replicate 2	Replicate 3	Average	Standard Deviation
	LPS	581.595	626.343	582.157	596.698	25.6743
	PGN	796.415	751.761	1057.58	868.584	165.188
	Control	1.1665	1.13552	0.754953	1.01899	0.229187
Figure 1E (TNFα)		Replicate 1	Replicate 2	Replicate 3	Average	Standard Deviation
	LPS	79.2268	113.361	123.266	105.285	23.104
	PGN	94.6425	80.0299	106.749	93.807	13.3789
	Control	0.9208	1.06381	1.02087	1.00183	0.0733832
Figure 1E (RPLP0)		Replicate 1	Replicate 2	Replicate 3	Average	Standard Deviation
	LPS	0.804949	0.568847	0.849959	0.741252	0.150993
	PGN	0.938265	0.877364	0.902365	0.905998	0.030613
	Control	1.10884	0.958133	0.941252	1.00274	0.0922702
Fifgure 1F (5'-HisGUG)		Replicate 1	Replicate 2	Replicate 3	Average	Standard Deviation
	Control	1.00049	0.993746	1.00495	0.99973	0.0056398
	LPS	1.88488	2.10488	2.04959	2.01312	0.114444
	PGN	1.70746	1.60939	1.59489	1.63725	0.0612402
Figure 1F (5'-GluCUC)		Replicate 1	Replicate 2	Replicate 3	Average	Standard Deviation
	Control	1.09483	1.09499	0.998839	1.06289	0.055466
	LPS	3.00694	3.12487	2.78578	2.97253	0.172147
	PGN	3.09399	2.90395	2.32948	2.77581	0.398034

## Sheet: Figure 2
Figure 2B	Particle size (nm)	Concentration (particles/ml)
	0.5	0
	1.5	0
	2.5	8808
	3.5	16335
	4.5	28870
	5.5	48685
	6.5	78450
	7.5	121013
	8.5	179063
	9.5	254747
	10.5	349319
	11.5	462906
	12.5	594446
	13.5	741832
	14.5	902206
	15.5	1072358
	16.5	1249138
	17.5	1429817
	18.5	1612344
	19.5	1795490
	20.5	1978872
	21.5	2162897
	22.5	2348636
	23.5	2537668
	24.5	2731915
	25.5	2933473
	26.5	3144449
	27.5	3366809
	28.5	3602225
	29.5	3851925
	30.5	4116536
	31.5	4395928
	32.5	4689055
	33.5	4993810
	34.5	5306904
	35.5	5623790
	36.5	5938653
	37.5	6244491
	38.5	6533306
	39.5	6796409
	40.5	7024841
	41.5	7209894
	42.5	7343680
	43.5	7419718
	44.5	7433460
	45.5	7382696
	46.5	7267796
	47.5	7091747
	48.5	6859967
	49.5	6579938
	50.5	6260678
	51.5	5912129
	52.5	5544523
	53.5	5167789
	54.5	4791059
	55.5	4422301
	56.5	4068094
	57.5	3733542
	58.5	3422306
	59.5	3136720
	60.5	2877982
	61.5	2646358
	62.5	2441405
	63.5	2262178
	64.5	2107417
	65.5	1975705
	66.5	1865592
	67.5	1775697
	68.5	1704779
	69.5	1651797
	70.5	1615939
	71.5	1596659
	72.5	1593693
	73.5	1607072
	74.5	1637140
	75.5	1684565
	76.5	1750352
	77.5	1835854
	78.5	1942785
	79.5	2073228
	80.5	2229639
	81.5	2414844
	82.5	2632022
	83.5	2884669
	84.5	3176552
	85.5	3511620
	86.5	3893900
	87.5	4327345
	88.5	4815655
	89.5	5362054
	90.5	5969041
	91.5	6638103
	92.5	7369431
	93.5	8161621
	94.5	9011408
	95.5	9913442
	96.5	10860133
	97.5	11841584
	98.5	12845643
	99.5	13858075
	100.5	14862870
	101.5	15842668
	102.5	16779308
	103.5	17654452
	104.5	18450270
	105.5	19150131
	106.5	19739270
	107.5	20205377
	108.5	20539084
	109.5	20734311
	110.5	20788452
	111.5	20702407
	112.5	20480446
	113.5	20129931
	114.5	19660918
	115.5	19085670
	116.5	18418109
	117.5	17673248
	118.5	16866626
	119.5	16013785
	120.5	15129800
	121.5	14228884
	122.5	13324077
	123.5	12427017
	124.5	11547797
	125.5	10694900
	126.5	9875202
	127.5	9094023
	128.5	8355237
	129.5	7661397
	130.5	7013896
	131.5	6413121
	132.5	5858628
	133.5	5349292
	134.5	4883464
	135.5	4459102
	136.5	4073894
	137.5	3725357
	138.5	3410926
	139.5	3128026
	140.5	2874124
	141.5	2646772
	142.5	2443643
	143.5	2262547
	144.5	2101446
	145.5	1958463
	146.5	1831879
	147.5	1720137
	148.5	1621834
	149.5	1535713
	150.5	1460657
	151.5	1395679
	152.5	1339915
	153.5	1292610
	154.5	1253117
	155.5	1220881
	156.5	1195436
	157.5	1176396
	158.5	1163451
	159.5	1156357
	160.5	1154934
	161.5	1159059
	162.5	1168664
	163.5	1183728
	164.5	1204278
	165.5	1230377
	166.5	1262130
	167.5	1299671
	168.5	1343161
	169.5	1392785
	170.5	1448742
	171.5	1511241
	172.5	1580489
	173.5	1656687
	174.5	1740016
	175.5	1830628
	176.5	1928631
	177.5	2034078
	178.5	2146949
	179.5	2267140
	180.5	2394447
	181.5	2528548
	182.5	2668995
	183.5	2815197
	184.5	2966412
	185.5	3121743
	186.5	3280130
	187.5	3440360
	188.5	3601067
	189.5	3760751
	190.5	3917795
	191.5	4070491
	192.5	4217068
	193.5	4355734
	194.5	4484708
	195.5	4602269
	196.5	4706795
	197.5	4796807
	198.5	4871008
	199.5	4928322
	200.5	4967921
	201.5	4989250
	202.5	4992042
	203.5	4976323
	204.5	4942408
	205.5	4890893
	206.5	4822633
	207.5	4738712
	208.5	4640414
	209.5	4529185
	210.5	4406591
	211.5	4274279
	212.5	4133935
	213.5	3987247
	214.5	3835870
	215.5	3681394
	216.5	3525318
	217.5	3369030
	218.5	3213793
	219.5	3060729
	220.5	2910819
	221.5	2764901
	222.5	2623669
	223.5	2487685
	224.5	2357379
	225.5	2233067
	226.5	2114958
	227.5	2003166
	228.5	1897723
	229.5	1798593
	230.5	1705679
	231.5	1618836
	232.5	1537884
	233.5	1462611
	234.5	1392786
	235.5	1328162
	236.5	1268487
	237.5	1213501
	238.5	1162948
	239.5	1116577
	240.5	1074139
	241.5	1035399
	242.5	1000128
	243.5	968110
	244.5	939139
	245.5	913022
	246.5	889577
	247.5	868632
	248.5	850029
	249.5	833618
	250.5	819260
	251.5	806825
	252.5	796191
	253.5	787245
	254.5	779878
	255.5	773990
	256.5	769485
	257.5	766273
	258.5	764267
	259.5	763383
	260.5	763543
	261.5	764666
	262.5	766679
	263.5	769506
	264.5	773074
	265.5	777312
	266.5	782150
	267.5	787516
	268.5	793343
	269.5	799562
	270.5	806107
	271.5	812913
	272.5	819916
	273.5	827055
	274.5	834271
	275.5	841508
	276.5	848714
	277.5	855840
	278.5	862841
	279.5	869678
	280.5	876316
	281.5	882725
	282.5	888883
	283.5	894771
	284.5	900378
	285.5	905698
	286.5	910734
	287.5	915493
	288.5	919987
	289.5	924238
	290.5	928268
	291.5	932111
	292.5	935800
	293.5	939378
	294.5	942887
	295.5	946378
	296.5	949901
	297.5	953513
	298.5	957270
	299.5	961233
	300.5	965463
	301.5	970023
	302.5	974978
	303.5	980391
	304.5	986329
	305.5	992857
	306.5	1000041
	307.5	1007947
	308.5	1016640
	309.5	1026184
	310.5	1036644
	311.5	1048082
	312.5	1060561
	313.5	1074141
	314.5	1088881
	315.5	1104839
	316.5	1122068
	317.5	1140622
	318.5	1160547
	319.5	1181890
	320.5	1204689
	321.5	1228979
	322.5	1254787
	323.5	1282134
	324.5	1311029
	325.5	1341473
	326.5	1373455
	327.5	1406950
	328.5	1441917
	329.5	1478298
	330.5	1516017
	331.5	1554975
	332.5	1595051
	333.5	1636098
	334.5	1677942
	335.5	1720382
	336.5	1763183
	337.5	1806083
	338.5	1848786
	339.5	1890964
	340.5	1932257
	341.5	1972277
	342.5	2010606
	343.5	2046802
	344.5	2080403
	345.5	2110930
	346.5	2137895
	347.5	2160808
	348.5	2179185
	349.5	2192558
	350.5	2200482
	351.5	2202548
	352.5	2198393
	353.5	2187711
	354.5	2170260
	355.5	2145877
	356.5	2114479
	357.5	2076078
	358.5	2030779
	359.5	1978787
	360.5	1920404
	361.5	1856030
	362.5	1786158
	363.5	1711364
	364.5	1632299
	365.5	1549677
	366.5	1464258
	367.5	1376839
	368.5	1288229
	369.5	1199238
	370.5	1110659
	371.5	1023250
	372.5	937722
	373.5	854722
	374.5	774826
	375.5	698531
	376.5	626245
	377.5	558288
	378.5	494889
	379.5	436190
	380.5	382251
	381.5	333054
	382.5	288513
	383.5	248481
	384.5	212762
	385.5	181120
	386.5	153290
	387.5	128985
	388.5	107906
	389.5	89752
	390.5	74224
	391.5	61033
	392.5	49901
	393.5	40571
	394.5	32801
	395.5	26372
	396.5	21087
	397.5	16770
	398.5	13266
	399.5	10438
	400.5	8170
	401.5	6363
	402.5	4930
	403.5	3801
	404.5	2916
	405.5	2227
	406.5	1692
	407.5	1280
	408.5	964
	409.5	723
	410.5	540
	411.5	401
	412.5	297
	413.5	219
	414.5	161
	415.5	118
	416.5	86
	417.5	63
	418.5	45
	419.5	33
	420.5	24
	421.5	17
	422.5	12
	423.5	9
	424.5	6
	425.5	4
	426.5	3
	427.5	2
	428.5	2
	429.5	1
	430.5	0
	431.5	0
	432.5	0
	433.5	0
	434.5	0
	435.5	0
	436.5	0
	437.5	0
	438.5	0
	439.5	0
	440.5	0
	441.5	0
	442.5	0
	443.5	0
	444.5	0
	445.5	0
	446.5	0
	447.5	0
	448.5	0
	449.5	0
	450.5	0
	451.5	0
	452.5	0
	453.5	0
	454.5	0
	455.5	0
	456.5	0
	457.5	0
	458.5	0
	459.5	0
	460.5	0
	461.5	0
	462.5	0
	463.5	0
	464.5	0
	465.5	0
	466.5	0
	467.5	0
	468.5	0
	469.5	0
	470.5	0
	471.5	0
	472.5	0
	473.5	0
	474.5	0
	475.5	0
	476.5	0
	477.5	0
	478.5	0
	479.5	0
	480.5	0
	481.5	0
	482.5	0
	483.5	0
	484.5	0
	485.5	0
	486.5	0
	487.5	0
	488.5	0
	489.5	0
	490.5	0
	491.5	0
	492.5	0
	493.5	0
	494.5	0
	495.5	0
	496.5	0
	497.5	0
	498.5	0
	499.5	0
	500.5	0
	501.5	0
	502.5	0
	503.5	0
	504.5	0
	505.5	0
	506.5	0
	507.5	0
	508.5	0
	509.5	0
	510.5	0
	511.5	0
	512.5	0
	513.5	0
	514.5	0
	515.5	0
	516.5	0
	517.5	0
	518.5	0
	519.5	0
	520.5	0
	521.5	0
	522.5	0
	523.5	0
	524.5	0
	525.5	0
	526.5	0
	527.5	0
	528.5	0
	529.5	0
	530.5	0
	531.5	0
	532.5	0
	533.5	0
	534.5	0
	535.5	0
	536.5	0
	537.5	0
	538.5	0
	539.5	0
	540.5	0
	541.5	0
	542.5	0
	543.5	0
	544.5	0
	545.5	0
	546.5	0
	547.5	0
	548.5	0
	549.5	0
	550.5	0
	551.5	0
	552.5	0
	553.5	0
	554.5	0
	555.5	0
	556.5	0
	557.5	0
	558.5	0
	559.5	0
	560.5	0
	561.5	0
	562.5	0
	563.5	0
	564.5	0
	565.5	0
	566.5	0
	567.5	0
	568.5	0
	569.5	0
	570.5	0
	571.5	0
	572.5	0
	573.5	0
	574.5	0
	575.5	0
	576.5	0
	577.5	0
	578.5	0
	579.5	0
	580.5	0
	581.5	0
	582.5	0
	583.5	0
	584.5	0
	585.5	0
	586.5	0
	587.5	0
	588.5	0
	589.5	0
	590.5	0
	591.5	0
	592.5	0
	593.5	0
	594.5	0
	595.5	0
	596.5	0
	597.5	0
	598.5	0
	599.5	0
	600.5	0
	601.5	0
	602.5	0
	603.5	0
	604.5	0
	605.5	0
	606.5	0
	607.5	0
	608.5	0
	609.5	0
	610.5	0
	611.5	0
	612.5	0
	613.5	0
	614.5	0
	615.5	0
	616.5	0
	617.5	0
	618.5	0
	619.5	0
	620.5	0
	621.5	0
	622.5	0
	623.5	0
	624.5	0
	625.5	0
	626.5	0
	627.5	0
	628.5	0
	629.5	0
	630.5	0
	631.5	0
	632.5	0
	633.5	0
	634.5	0
	635.5	0
	636.5	0
	637.5	0
	638.5	0
	639.5	0
	640.5	0
	641.5	0
	642.5	0
	643.5	0
	644.5	0
	645.5	0
	646.5	0
	647.5	0
	648.5	0
	649.5	0
	650.5	0
	651.5	0
	652.5	0
	653.5	0
	654.5	0
	655.5	0
	656.5	0
	657.5	0
	658.5	0
	659.5	0
	660.5	0
	661.5	0
	662.5	0
	663.5	0
	664.5	0
	665.5	0
	666.5	0
	667.5	0
	668.5	0
	669.5	0
	670.5	0
	671.5	0
	672.5	0
	673.5	0
	674.5	0
	675.5	0
	676.5	0
	677.5	0
	678.5	0
	679.5	0
	680.5	0
	681.5	0
	682.5	0
	683.5	0
	684.5	0
	685.5	0
	686.5	0
	687.5	0
	688.5	0
	689.5	0
	690.5	0
	691.5	0
	692.5	0
	693.5	0
	694.5	0
	695.5	0
	696.5	0
	697.5	0
	698.5	0
	699.5	0
	700.5	0
	701.5	0
	702.5	0
	703.5	0
	704.5	0
	705.5	0
	706.5	0
	707.5	0
	708.5	0
	709.5	0
	710.5	0
	711.5	0
	712.5	0
	713.5	0
	714.5	0
	715.5	0
	716.5	0
	717.5	0
	718.5	0
	719.5	0
	720.5	0
	721.5	0
	722.5	0
	723.5	0
	724.5	0
	725.5	0
	726.5	0
	727.5	0
	728.5	0
	729.5	0
	730.5	0
	731.5	0
	732.5	0
	733.5	0
	734.5	0
	735.5	0
	736.5	0
	737.5	0
	738.5	0
	739.5	0
	740.5	0
	741.5	0
	742.5	0
	743.5	0
	744.5	0
	745.5	0
	746.5	0
	747.5	0
	748.5	0
	749.5	0
	750.5	0
	751.5	0
	752.5	0
	753.5	0
	754.5	0
	755.5	0
	756.5	0
	757.5	0
	758.5	0
	759.5	0
	760.5	0
	761.5	0
	762.5	0
	763.5	0
	764.5	0
	765.5	0
	766.5	0
	767.5	0
	768.5	0
	769.5	0
	770.5	0
	771.5	0
	772.5	0
	773.5	0
	774.5	0
	775.5	0
	776.5	0
	777.5	0
	778.5	0
	779.5	0
	780.5	0
	781.5	0
	782.5	0
	783.5	0
	784.5	0
	785.5	0
	786.5	0
	787.5	0
	788.5	0
	789.5	0
	790.5	0
	791.5	0
	792.5	0
	793.5	0
	794.5	0
	795.5	0
	796.5	0
	797.5	0
	798.5	0
	799.5	0
	800.5	0
	801.5	0
	802.5	0
	803.5	0
	804.5	0
	805.5	0
	806.5	0
	807.5	0
	808.5	0
	809.5	0
	810.5	0
	811.5	0
	812.5	0
	813.5	0
	814.5	0
	815.5	0
	816.5	0
	817.5	0
	818.5	0
	819.5	0
	820.5	0
	821.5	0
	822.5	0
	823.5	0
	824.5	0
	825.5	0
	826.5	0
	827.5	0
	828.5	0
	829.5	0
	830.5	0
	831.5	0
	832.5	0
	833.5	0
	834.5	0
	835.5	0
	836.5	0
	837.5	0
	838.5	0
	839.5	0
	840.5	0
	841.5	0
	842.5	0
	843.5	0
	844.5	0
	845.5	0
	846.5	0
	847.5	0
	848.5	0
	849.5	0
	850.5	0
	851.5	0
	852.5	0
	853.5	0
	854.5	0
	855.5	0
	856.5	0
	857.5	0
	858.5	0
	859.5	0
	860.5	0
	861.5	0
	862.5	0
	863.5	0
	864.5	0
	865.5	0
	866.5	0
	867.5	0
	868.5	0
	869.5	0
	870.5	0
	871.5	0
	872.5	0
	873.5	0
	874.5	0
	875.5	0
	876.5	0
	877.5	0
	878.5	0
	879.5	0
	880.5	0
	881.5	0
	882.5	0
	883.5	0
	884.5	0
	885.5	0
	886.5	0
	887.5	0
	888.5	0
	889.5	0
	890.5	0
	891.5	0
	892.5	0
	893.5	0
	894.5	0
	895.5	0
	896.5	0
	897.5	0
	898.5	0
	899.5	0
	900.5	0
	901.5	0
	902.5	0
	903.5	0
	904.5	0
	905.5	0
	906.5	0
	907.5	0
	908.5	0
	909.5	0
	910.5	0
	911.5	0
	912.5	0
	913.5	0
	914.5	0
	915.5	0
	916.5	0
	917.5	0
	918.5	0
	919.5	0
	920.5	0
	921.5	0
	922.5	0
	923.5	0
	924.5	0
	925.5	0
	926.5	0
	927.5	0
	928.5	0
	929.5	0
	930.5	0
	931.5	0
	932.5	0
	933.5	0
	934.5	0
	935.5	0
	936.5	0
	937.5	0
	938.5	0
	939.5	0
	940.5	0
	941.5	0
	942.5	0
	943.5	0
	944.5	0
	945.5	0
	946.5	0
	947.5	0
	948.5	0
	949.5	0
	950.5	0
	951.5	0
	952.5	0
	953.5	0
	954.5	0
	955.5	0
	956.5	0
	957.5	0
	958.5	0
	959.5	0
	960.5	0
	961.5	0
	962.5	0
	963.5	0
	964.5	0
	965.5	0
	966.5	0
	967.5	0
	968.5	0
	969.5	0
	970.5	0
	971.5	0
	972.5	0
	973.5	0
	974.5	0
	975.5	0
	976.5	0
	977.5	0
	978.5	0
	979.5	0
	980.5	0
	981.5	0
	982.5	0
	983.5	0
	984.5	0
	985.5	0
	986.5	0
	987.5	0
	988.5	0
	989.5	0
	990.5	0
	991.5	0
	992.5	0
	993.5	0
	994.5	0
	995.5	0
	996.5	0
	997.5	0
	998.5	0
	999.5	0
Figure 2D (miR-21)		Replicate 1	Replicate 2	Replicate 3	Average	Standard Deviation
	RNase A(-) Triton(-)	1	1	1	1	0
	RNase A(+) Triton(-)	0.722543	0.877666	1.21842	0.939544	0.253665
	RNase A(+) Triton(+)	0.0342952	0.0478051	Undetermind	0.0410502	0.00955292
Figure 2D (miR-150)		Replicate 1	Replicate 2	Replicate 3	Average	Standard Deviation
	RNase A(-) Triton(-)	1	1	1	1	0
	RNase A(+) Triton(-)	0.631892	0.928885	0.721751	0.760843	0.152307
	RNase A(+) Triton(+)	0.0967557	0.0351062	0.0183961	0.050086	0.0412717
Figure 2D (5'-HisGUG)		Replicate 1	Replicate 2	Replicate 3	Average	Standard Deviation
	RNase A(-) Triton(-)	1	1	1	1	0
	RNase A(+) Triton(-)	1.21488	1.21933	1.16186	1.19869	0.0319771
	RNase A(+) Triton(+)	0.0433592	0.0862006	0.103671	0.0777436	0.0310326
Figure 2D (5'-GluCUC)		Replicate 1	Replicate 2	Replicate 3	Average	Standard Deviation
	RNase A(-) Triton(-)	1	1	1	1	0
	RNase A(+) Triton(-)	0.845671	0.787767	0.765173	0.799537	0.0415198
	RNase A(+) Triton(+)	0.0212415	0.018738	0.0278817	0.0226204	0.00472526

## Sheet: Figure 3
Figure 3C	Ratio	tRNA	rRNA	mRNA
	EV #1	1.40394	1.03786	0.182802
	EV #2	1.30469	0.772027	0.191368
Figure 3D		HMDM (Read numbers)	EV #1 (Read numbers)	EV #2 (Read numbers)
	5'-half	1011173	2379098	2140886
	5'-tRF	254545	21448	10336
	3'-half	160483	33039	86910
	3'-tRF	138630	15473	20369
	i-tRF	196983	24415	40112
Figure 3E (HMDM)	Name	Read numbers
	GlyGCC	284794
	ValCAC	254279
	ValAAC	206543
	GluCTC	64401
	GlyCCC	50945
	LysCTT	41530
	MetCAT	34434
	HisGTG	20797
	AspGTC	10842
	GluTTC	10835
	Other	31773
Figure 3E (EV #1)	Name	Read numbers
	ValCAC	716168
	ValAAC	447771
	HisGTG	435154
	GlyGCC	280160
	GluCTC	263577
	LysCTT	78561
	GluTTC	70670
	GlyCCC	45655
	MetCAT	18076
	AspGTC	6391
	Other	16915
Figure 3E (EV #2)	Name	Read numbers
	ValCAC	653368
	GlyGCC	368693
	ValAAC	358201
	HisGUG	291456
	GluCUC	212900
	GluUUC	98901
	GlyCCC	60963
	LysCUU	54803
	MetCAU	15277
	AspGUC	12479
	Other	13845
Figure 3F	Ratio	HisGUG	GluCUC	ValCAC	ValAAC	GlyGCC
	EV #1	8.89315	1.73951	1.19706	0.921422	0.418108
	EV #2	6.61918	1.5614	1.21361	0.819121	0.611457
Figure 3G		HMDM	EV #1	EV #2
	A-1	411	782	606
	C-1	95	67	52
	U-1	1009	2508	2525
	G-1	12391	34708	34476
	G1	6891	397089	253797
Figure 3G		HMDM	EV #1	EV #2
	C38	0.129858	0.00896647	0.00308807
	G37	0.00961908	0.0390846	0.00480367
	G36	0.865718	0.399582	0.177393
	U35	3.23682	7.48309	7.54656
	G34	21.4073	82.0857	81.4664
	U33	53.2993	6.6814	7.9288
	U32	4.49211	2.33841	2.48315
	G31	16.0687	0.96378	0.389783

## Sheet: Figure 5
Figure 5A (TNFα)		Replicate 1	Replicate 2	Replicate 3	Average	Standard Deviation
	Mock	1.04585	1.16176	0.926441	1.04468	0.117662
	ssRNA40-M	1.00395	0.952633	1.04972	1.0021	0.0485708
	ssRNA40	7.35763	8.39831	6.31696	7.35763	1.04067
	5'-HisGUG	19.8473	15.5739	9.8553	15.0921	5.01337
	5'-GluCUC	2.1365	1.38275	1.97472	1.83132	0.396806
Figure 5A (IL-1β)		Replicate 1	Replicate 2	Replicate 3	Average	Standard Deviation
	Mock	1.09475	0.687497	1.39814	1.06013	0.356585
	ssRNA40-M	1.52385	1.29486	0.973958	1.26422	0.276223
	ssRNA40	28.9476	20.5211	36.4189	28.6292	7.9537
	5'-HisGUG	39.9584	33.7395	38.9185	37.5388	3.33111
	5'-GluCUC	4.8462	1.27493	1.20286	2.44133	2.08299
Figure 5A (IL-12p40)		Replicate 1	Replicate 2	Replicate 3	Average	Standard Deviation
	Mock	1.03846	1.10496	0.832458	0.99196	0.142078
	ssRNA40-M	1.3526	1.23676	0.597784	1.06238	0.406501
	ssRNA40	1.39746	1.45333	1.43428	1.42836	0.0284003
	5'-HisGUG	6.59365	6.09473	6.50811	6.39883	0.26681
	5'-GluCUC	0.829721	0.652095	0.609268	0.697028	0.116894
Figure 5A (RPLP0)		Replicate 1	Replicate 2	Replicate 3	Average	Standard Deviation
	Mock	1.00285	1.0205	1.09837	1.04057	0.0508299
	ssRNA40-M	1.00293	1.01039	1.00039	1.00457	0.00519801
	ssRNA40	1.08275	1.18376	0.936545	1.06768	0.124292
	5'-HisGUG	0.404957	0.400947	0.475624	0.427176	0.0420047
	5'-GluCUC	0.300938	0.290584	0.450296	0.347272	0.0893709
Figure 5B (TNFα)		Replicate 1	Replicate 2	Average	Standard Deviation
	Mock	53.9385	37.3924	45.6654	11.6999
	ssRNA40-M	200.485	161.596	181.04	27.4987
	ssRNA40	585.383	661.597	623.49	53.8916
	5'-HisGUG	611.587	658.597	635.092	33.2412
	5'-GluCUC	179.586	189.486	184.536	7.00044
Figure 5B (IL-1β)		Replicate 1	Replicate 2	Average	Standard Deviation
	Mock	186.495	160.349	173.422	18.4882
	ssRNA40-M	192.596	166.111	179.353	18.7275
	ssRNA40	852.06	800.496	826.278	36.4611
	5'-HisGUG	760.459	836.587	798.523	53.8308
	5'-GluCUC	151.958	189.98	170.969	26.885
Figure 5C (TNFα)		Replicate 1	Replicate 2	Replicate 3	Average	Standard Deviation
	Mock	0.918075	1.13344	0.960997	1.00417	0.113991
	ssRNA40-M	1.50191	1.5301	1.35616	1.46273	0.0933576
	ssRNA40	77.7165	81.1769	82.3575	80.417	2.41203
	5'-HisGUG	103.013	133.984	138.108	125.035	19.1827
	5'-GluCUC	1.09695	1.03278	0.981788	1.03717	0.0577069
Figure 5C (IL-1β)		Replicate 1	Replicate 2	Replicate 3	Average	Standard Deviation
	Mock	0.906428	0.867095	1.27233	1.01528	0.223476
	ssRNA40-M	0.666037	0.803667	0.578526	0.682743	0.113497
	ssRNA40	246.383	229.851	243.58	239.938	8.84721
	5'-HisGUG	370.524	377.486	364.197	370.735	6.64707
	5'-GluCUC	1.79137	1.66565	2.64617	2.0344	0.53353
Figure 5C (IL-12p40)		Replicate 1	Replicate 2	Replicate 3	Average	Standard Deviation
	Mock	0.554278	1.72567	1.04548	1.10847	0.588231
	ssRNA40-M	1.35866	1.98998	2.55577	1.96814	0.598853
	ssRNA40	112.405	98.3874	136.017	115.603	19.0177
	5'-HisGUG	298.968	194.72	208.835	234.174	56.5552
	5'-GluCUC	2.27825	2.07582	1.62125	1.99177	0.336463
Figure 5C (RPLP0)		Replicate 1	Replicate 2	Replicate 3	Average	Standard Deviation
	Mock	1.00858	0.976691	1.01516	1.00014	0.0205743
	ssRNA40-M	0.948014	1.05891	1.05216	1.01969	0.0621677
	ssRNA40	0.752384	0.897793	0.977721	0.875966	0.114243
	5'-HisGUG	0.836708	0.862838	0.810915	0.83682	0.0259621
	5'-GluCUC	1.51277	1.6508	1.85138	1.67165	0.170266
Figure 5D (TNFα)		Replicate 1	Replicate 2	Average	Standard Deviation
	Mock	14	3.33331	8.66665	7.54248
	ssRNA40-M	52.6667	71.3333	62	13.1993
	ssRNA40	2759.67	1380.67	2070.17	975.1
	His	6539.33	4329.33	5434.33	1562.71
	Glu	25.3333	28.6667	27	2.35702
Figure 5D (IL-1β)		Replicate 1	Replicate 2	Average	Standard Deviation
	Mock	21.6954	20.3046	21	0.983395
	ssRNA40-M	23.0993	23.1656	23.1325	0.0468281
	ssRNA40	220.556	192.861	206.709	19.5836
	His	895.603	609.364	752.483	202.401
	Glu	49.2715	49.4305	49.351	0.112388
Figure 5E (TNFα)		Replicate 1	Replicate 2	Replicate 3	Average	Standard Deviation
	ssRNA40-M	0.782359	1.33931	0.954361	1.02534	0.28518
	5'-HisGUG-Mod	9.40363	12.4103	14.725	12.1796	2.66818
	5'-HisGUG	10.304	13.0701	14.3789	12.5843	2.0804
Figure 5E (IL-1β)		Replicate 1	Replicate 2	Replicate 3	Average	Standard Deviation
	ssRNA40-M	1.00958	0.904365	1.09526	1.00307	0.0956146
	5'-HisGUG-Mod	16.9584	17.7779	16.4928	17.0764	0.650631
	5'-HisGUG	15.3149	20.7036	15.3581	17.1255	3.09878
Figure 5E (RPLP0)		Replicate 1	Replicate 2	Replicate 3	Average	Standard Deviation
	ssRNA40-M	1.24513	0.877868	0.91486	1.01262	0.202211
	5'-HisGUG-Mod	1.2117	1.0288	1.29742	1.1793	0.137209
	5'-HisGUG	1.36105	1.10696	1.22924	1.23242	0.127077
Figure 5F (TNFα)		Replicate 1	Replicate 2	Replicate 3	Average	Standard Deviation
	Mock	1.02513	1.13124	1.10466	1.08701	0.0552163
	ssRNA40-M	0.984305	1.04682	0.970505	1.00054	0.0406669
	FL-HisGUG	1.35916	1.84972	1.05767	1.42219	0.399768
	5'-HisGUG	16.3699	19.7057	13.9212	16.6656	2.90358
Figure 5F (IL-1β)		Replicate 1	Replicate 2	Replicate 3	Average	Standard Deviation
	Mock	1.04788	1.02754	1.07206	1.04916	0.0222918
	ssRNA40-M	0.926983	1.21066	0.89106	1.00957	0.175073
	FL-HisGUG	1.48817	1.55613	1.33542	1.45991	0.113039
	5'-HisGUG	27.4332	15.2073	21.1482	21.2629	6.11378
Figure 5F (RPLP0)		Replicate 1	Replicate 2	Replicate 3	Average	Standard Deviation
	Mock	1.16151	0.898397	0.958319	1.00607	0.137903
	ssRNA40-M	1.53268	1.62697	1.68874	1.61613	0.0785916
	FL-HisGUG	1.2738	1.4092	1.94934	1.54411	0.357404
	5'-HisGUG	0.903657	0.989783	0.963872	0.952437	0.0441866

## Sheet: Figure 6
Figure 6A (TNFα_ssRNA-40M)		Replicate 1	Replicate 2	Replicate 3	Average	Standard Deviation
	siControl	0.983746	1.04885	1.00499	1.01253	0.033199
	siTLR7	1.49285	1.40275	1.39475	1.43011	0.0544763
	siTLR8	1.03846	0.954533	0.957463	0.983486	0.0476336
Figure 6A (TNFα_5'-HisGUG)		Replicate 1	Replicate 2	Replicate 3	Average	Standard Deviation
	siControl	5.01295	4.59735	5.65757	5.08929	0.534213
	siTLR7	1.59375	1.70746	1.60398	1.63506	0.0629072
	siTLR8	3.29586	3.61833	2.74848	3.22089	0.439743
Figure 6A (IL-1β_ssRNA-40M)		Replicate 1	Replicate 2	Replicate 3	Average	Standard Deviation
	siControl	0.998837	0.987737	1.10049	1.02902	0.0621443
	siTLR7	1.39586	1.29385	1.30101	1.33024	0.0569409
	siTLR8	1.45604	1.64029	1.25288	1.44974	0.193782
Figure 6A (IL-1β_5'-HisGUG)		Replicate 1	Replicate 2	Replicate 3	Average	Standard Deviation
	siControl	4.93746	4.18486	4.50295	4.54176	0.3778
	siTLR7	1.33946	1.20039	1.10395	1.2146	0.118395
	siTLR8	3.30554	3.22029	3.08557	3.2038	0.110909
Figure 6A (IL-12p40_ssRNA-40M)		Replicate 1	Replicate 2	Replicate 3	Average	Standard Deviation
	siControl	1.09498	1.02486	0.987456	1.03577	0.0545879
	siTLR7	2.48574	2.04985	1.69387	2.07649	0.396603
	siTLR8	1.70395	1.38685	1.50383	1.53154	0.160356
Figure 6A (IL-12p40_5'-HisGUG)		Replicate 1	Replicate 2	Replicate 3	Average	Standard Deviation
	siControl	10.3635	10.496	8.98548	9.94832	0.836476
	siTLR7	2.53886	2.72949	2.32949	2.53261	0.200069
	siTLR8	8.52847	9.51465	7.50385	8.51566	1.00546
Figure 6C (TNFα)		Replicate 1	Replicate 2	Replicate 3	Average	Standard Deviation
	TLR7 WT ssRNA40-M	1.08425	0.9485	0.972372	1.00171	0.0724747
	TLR7 KO #1 ssRNA40-M	0.757352	0.605429	0.461937	0.608239	0.147728
	TLR7 KO #2 ssRNA40-M	0.0425956	0.0224143	0.0438589	0.0362896	0.0120329
	TLR7 WT 5'-HisGUG	20.5807	20.1153	20.6758	20.4573	0.299971
	TLR7 KO #1 5'-HisGUG	0.554544	0.590437	0.680019	0.608333	0.0646235
	TLR7 KO #2 5'-HisGUG	0.41486	0.386448	0.56768	0.456329	0.0974734
Figure 6C (IL-1β)		Replicate 1	Replicate 2	Replicate 3	Average	Standard Deviation
	TLR7 WT ssRNA40-M	1.06369	1.17863	0.797637	1.01332	0.195429
	TLR7 KO #1 ssRNA40-M	0.36887	0.365661	0.505658	0.413396	0.0799167
	TLR7 KO #2 ssRNA40-M	1.46597	1.97234	1.50048	1.64626	0.282916
	TLR7 WT 5'-HisGUG	21.7335	21.7958	22.7064	22.0786	0.544586
	TLR7 KO #1 5'-HisGUG	0.325626	0.351457	0.481013	0.386032	0.083264
	TLR7 KO #2 5'-HisGUG	0.389939	1.14051	3.28914	1.60653	1.50473
Figure 6C (RPLP0)		Replicate 1	Replicate 2	Replicate 3	Average	Standard Deviation
	TLR7 WT ssRNA40-M	1.0375	0.971106	0.992529	1.00038	0.0338883
	TLR7 KO #1 ssRNA40-M	1.05674	1.0678	1.06526	1.06327	0.00579373
	TLR7 KO #2 ssRNA40-M	1.83351	1.97053	1.85021	1.88475	0.074751
	TLR7 WT 5'-HisGUG	1.51085	1.47874	1.48939	1.49299	0.0163542
	TLR7 KO #1 5'-HisGUG	1.7886	2.07064	1.44623	1.76849	0.312691
	TLR7 KO #2 5'-HisGUG	1.89863	2.12985	1.88441	1.97096	0.137784

## Sheet: Figure 7
Figure 7A (TNFα)		Replicate 1	Replicate 2	Replicate 3	Average	Standard Deviation
	ssRNA40-M	0.959817	1.0551	0.986146	1.00035	0.0492044
	5'-HisGUG	12.106	14.7133	12.3362	13.0519	1.44347
	5'-GluCUC	1.6755	1.52809	1.21432	1.47264	0.235539
Figure 7A (IL-1β)		Replicate 1	Replicate 2	Replicate 3	Average	Standard Deviation
	ssRNA40-M	0.84064	0.817457	1.43324	1.03045	0.349023
	5'-HisGUG	39.3955	41.5203	37.458	39.4579	2.03186
	5'-GluCUC	1.49179	1.59669	1.58803	1.55884	0.0582287
Figure 7A (IL-12p40)		Replicate 1	Replicate 2	Replicate 3	Average	Standard Deviation
	ssRNA40-M	1.54893	0.946845	0.669572	1.05512	0.449568
	5'-HisGUG	5.35913	5.30668	6.72656	5.79746	0.805053
	5'-GluCUC	0.488196	2.50329	0.916602	1.30269	1.06158
Figure 7A (RPLP0)		Replicate 1	Replicate 2	Replicate 3	Average	Standard Deviation
	ssRNA40-M	0.884924	0.992647	1.13841	1.00533	0.127219
	5'-HisGUG	1.15337	1.02297	0.856645	1.011	0.148725
	5'-GluCUC	1.15653	0.922151	1.16339	1.08069	0.137341
Figure 7B (TNFα)		Replicate 1	Replicate 2	Replicate 3	Average	Standard Deviation
	ssRNA40-M	1.07502	1.20634	0.771101	1.01749	0.223253
	5'-HisGUG	8.49014	10.0543	4.95758	7.83402	2.61096
	AS-oligo	1.69391	1.672	1.77819	1.7147	0.0560655
	Ctrl-oligo	1.89427	2.01544	1.81998	1.9099	0.0986605
	5'-HisGUG+AS-oligo	1.66714	1.65457	1.62711	1.64961	0.0204714
	5'-HisGUG+Ctrl-oligo	2.66773	5.50215	6.79657	4.98882	2.11175
Figure 7B (IL-1β)		Replicate 1	Replicate 2	Replicate 3	Average	Standard Deviation
	ssRNA40-M	1.08845	0.98179	0.935775	1.00201	0.0783212
	5'-HisGUG	8.88317	8.43623	8.17401	8.49781	0.358569
	AS-oligo	0.714083	0.66035	0.498632	0.624355	0.112145
	Ctrl-oligo	0.921316	0.846947	0.915479	0.894581	0.041355
	5'-HisGUG+AS-oligo	1.08498	1.76197	1.81999	1.55564	0.408641
	5'-HisGUG+Ctrl-oligo	12.8235	7.63836	9.24989	9.90391	2.6537
Figure 7B (RPLP0)		Replicate 1	Replicate 2	Replicate 3	Average	Standard Deviation
	ssRNA40-M	0.981169	0.97758	1.04257	1.00044	0.0365275
	5'-HisGUG	0.951349	1.33387	1.23444	1.17322	0.198473
	AS-oligo	1.10603	1.32824	1.12194	1.1854	0.123956
	Ctrl-oligo	1.07988	0.944416	1.19171	1.072	0.123833
	5'-HisGUG+AS-oligo	1.03682	1.07773	1.00558	1.04004	0.03618
	5'-HisGUG+Ctrl-oligo	0.999104	0.991296	0.757161	0.915854	0.137487
Figure 7C (TNFα)		Replicate 1	Replicate 2	Replicate 3	Average	Standard Deviation
	EV+Ctrl-Oligo	0.93367	0.988985	1.08297	1.00188	0.0754808
	EV+AS-Oligo	0.552512	0.657981	0.613433	0.607975	0.0529458
Figure 7C (IL-1β)		Replicate 1	Replicate 2	Replicate 3	Average	Standard Deviation
	EV+Ctrl-Oligo	0.948458	0.974827	1.08157	1.00162	0.0704831
	EV+AS-Oligo	0.525576	0.488511	0.456694	0.49026	0.0344739
Figure 7C (RPLP0)		Replicate 1	Replicate 2	Replicate 3	Average	Standard Deviation
	EV+Ctrl-Oligo	1.14699	0.926504	1.05486	1.04279	0.110739
	EV+AS-Oligo	1.1929	1.15016	1.11686	1.15331	0.0381177

## Sheet: Figure 8
Figure 8A (5'-HisGUG)		Replicate 1	Replicate 2	Replicate 3	Average	Standard Deviation
	RNase A(-) Triton(-)	1.00395	0.993485	0.983746	0.993726	0.0101033
	RNase A(+) Triton(-)	1.1395	1.30395	0.972745	1.13873	0.165603
	RNase A(+) Triton(+)	0.938485	0.838474	1.19848	0.991812	0.185832
Figure 8A (5'-GluCUC)		Replicate 1	Replicate 2	Replicate 3	Average	Standard Deviation
	RNase A(-) Triton(-)	0.983748	1.12847	0.938475	1.0169	0.0992435
	RNase A(+) Triton(-)	1.18475	0.938458	0.943875	1.02236	0.140657
	RNase A(+) Triton(+)	0.157664	0.142895	0.167375	0.155978	0.0123266
Figure 8B (5'-HisGUG)	Samples number	Healthy	Mtb infected			Healthy	Mtb infected
	1	0.468286	5.77387		Min	0.468286	5.77387
	2	1.53766	8.71865		Median	1.1022	8.31042
	3	1.65244	22.2511		Max	3.91226	22.2511
	4	0.819721	7.9022		Standard Deviation	1.07085	6.68792
	5	1.20441	16.5796
	6	0.908689	6.09109
	7	3.91226	NA
	8	1	NA
Figure 8B (5'-GluCUC)	Samples number	Healthy	Mtb infected			Healthy	Mtb infected
	1	3.27514	3.40516		Min	0.605275	3.40516
	2	1.32983	4.07566		Median	1.17075	7.05318
	3	0.605275	10.512		Max	3.27514	10.512
	4	2.05995	6.11436		Standard Deviation	0.882496	2.71217
	5	0.983273	7.992
	6	2.15083	8.28059
	7	1.01167	NA
	8	1	NA

## Sheet: S1 Figure 
S1A Figure (ANG)		Replicate 1	Replicate 2	Replicate 3	Average	Standard Deviation
	siControl	0.899426	0.822976	1.35097	1.02446	0.285343
	siANG	0.387401	0.392794	0.344738	0.374977	0.0263267
S1A Figure (RPLP0)		Replicate 1	Replicate 2	Replicate 3	Average	Standard Deviation
	siControl	0.9598	1.07591	0.968378	1.00136	0.0647003
	siANG	0.997765	1.032	1.09625	1.042	0.0499967
S1B Figure (5'-HisGUG)		Replicate 1	Replicate 2	Replicate 3	Average	Standard Deviation
	siControl	1.03862	0.971547	0.991013	1.00039	0.0345062
	siANG	0.436552	0.294699	0.463474	0.398242	0.0906752
S1B Figure (5'-GluCUC)		Replicate 1	Replicate 2	Replicate 3	Average	Standard Deviation
	siControl	0.848041	1.32297	0.891321	1.02078	0.262598
	siANG	0.341733	0.282703	0.336745	0.320394	0.0327358
S1C Figure (ANG)		Replicate 1	Replicate 2	Replicate 3	Average	Standard Deviation
	Control	0.998376	1.00399	1.00039	1.00092	0.0028428
	LPS	1.86484	1.62948	1.99238	1.8289	0.1841
	PGN	1.87857	1.58463	2.05666	1.83995	0.238374
S1C Figure (RPLP0)		Replicate 1	Replicate 2	Replicate 3	Average	Standard Deviation
	Control	1.0005	1.08847	0.993847	1.0276	0.0528133
	LPS	1.1307	1.12757	1.14288	1.13372	0.00809206
	PGN	1.05096	1.11097	1.21095	1.12429	0.0808233
S1D Figure (ANG)		Replicate 1	Replicate 2	Replicate 3	Average	Standard Deviation
	Control	1.10884	0.958133	0.941252	1.00274	0.0922702
	LPS	1.44362	1.60267	1.35826	1.46819	0.124042
	PGN	1.13628	1.22099	1.17272	1.17667	0.0424905
S1D Figure (RPLP0)		Replicate 1	Replicate 2	Replicate 3	Average	Standard Deviation
	Control	1.11306	1.02313	0.878114	1.00477	0.118542
	LPS	0.650266	0.677526	0.919835	0.749209	0.148394
	PGN	0.904321	0.914369	0.887884	0.902191	0.0133706
S1F Figure (TNFα)		Replicate 1	Replicate 2	Replicate 3	Average	Standard Deviation
	Control	1.00384	0.999328	0.988738	0.997303	0.00775386
	LPS	7.03947	12.5968	9.01353	9.54995	2.81725
	LPS+JSH-23	2.32495	3.73462	4.28693	3.44883	1.01173
S1F Figure (IL-1β)		Replicate 1	Replicate 2	Replicate 3	Average	Standard Deviation
	Control	1.00039	0.999776	0.988373	0.996181	0.00676962
	LPS	10.9764	12.4848	14.0597	12.507	1.54179
	LPS+JSH-23	5.88287	3.94857	7.33848	5.72331	1.70058
S1F Figure (MIP-1β)		Replicate 1	Replicate 2	Replicate 3	Average	Standard Deviation
	Control	1.03948	1.09338	0.983735	1.03887	0.0548261
	LPS	13.4475	11.3967	13.9685	12.9375	1.35962
	LPS+JSH-23	6.39003	7.04827	5.52747	6.32192	0.762684
S1F Figure (RPLP0)		Replicate 1	Replicate 2	Replicate 3	Average	Standard Deviation
	Control	0.981736	1.03984	1.00984	1.01047	0.0290561
	LPS	0.987464	0.976345	0.988375	0.984061	0.00669766
	LPS+JSH-23	0.988875	0.983747	0.999385	0.990669	0.00797159
S1G Figure (ANG)		Replicate 1	Replicate 2	Replicate 3	Average	Standard Deviation
	Control	1.12524	1.29577	0.68585	1.03562	0.314679
	LPS	1.44104	1.35672	1.61459	1.47079	0.131481
	LPS+JSH-23	0.582153	0.634657	0.713396	0.643402	0.066057
S1G Figure (RPLP0)		Replicate 1	Replicate 2	Replicate 3	Average	Standard Deviation
	Control	0.872559	1.16857	0.980736	1.00729	0.149779
	LPS	0.838073	0.915873	1.00398	0.91931	0.0830092
	LPS+JSH-23	0.880169	0.909622	0.884105	0.891299	0.0159899

## Sheet: S3 Figure 
S3 Figure (miR-150)	Amount (fmol)	Replicate 1	Replicate 2	Replicate 3	Average
	10	13.8013	13.8047	13.9232	13.843
	1	17.6181	17.453	17.3884	17.4865
	0.1	21.3532	21.5628	21.1816	21.3659
	0.01	25.6454	25.4736	25.4552	25.5247
	0.001	29.2868	29.383	29.28	29.3166
	0.0001	32.7302	32.7624	32.7407	32.7444
	1e-05	34.5895	34.5253	34.6695	34.5948
	1e-06	36.5485	35.1994	35.4207	35.7229
S3 Figure (5'-HisGUG)	Amount (fmol)	Replicate 1	Replicate 2	Replicate 3	Average
	20	8.81011	8.7585	8.66867	8.74576
	2	12.0763	11.9732	11.9798	12.0098
	0.2	15.6386	15.7254	15.9891	15.7843
	0.02	19.1679	19.4621	19.3951	19.3417
	0.002	23.555	23.4222	23.1652	23.3808
	0.0002	26.953	26.9281	26.9763	26.9525
	2e-05	30.452	30.4075	30.3775	30.4123
	2e-06	31.8235	31.8952	31.9746	31.8978

## Sheet: S6 Figure 
S6 Figure (RNAiMAX_TNFα)		Replicate 1	Replicate 2	Replicate 3	Average	Standard Deviation
	Mock	1.01939	1.04854	0.939746	1.00256	0.056314
	ssRNA40	0.931476	1.08949	0.770385	0.930449	0.159553
	5'-HisGUG	1.01039	1.10496	1.1096	1.07498	0.0559835
S6 Figure (RNAiMAX_IL-1β)		Replicate 1	Replicate 2	Replicate 3	Average	Standard Deviation
	Mock	1.05968	1.06784	1.00049	1.04267	0.0367587
	ssRNA40	1.1509	1.25738	1.05979	1.15602	0.0988946
	5'-HisGUG	0.930959	0.76002	1.1003	0.930425	0.170139
S6 Figure RNAiMAX (RPLP0)		Replicate 1	Replicate 2	Replicate 3	Average	Standard Deviation
	Mock	0.999586	0.988375	1.03949	1.00915	0.0268654
	ssRNA40	0.950093	0.850299	0.749876	0.850089	0.100109
	5'-HisGUG	1.24977	1.06095	1.1539	1.15487	0.094416
S6 Figure (Lipofectamine LTX_TNFα)		Replicate 1	Replicate 2	Replicate 3	Average	Standard Deviation
	Mock	0.994847	0.996978	1.09282	1.02821	0.0559581
	ssRNA40	1.25939	1.29596	1.13948	1.23161	0.0818528
	5'-HisGUG	1.42765	1.30049	1.20341	1.31052	0.112456
S6 Figure (Lipofectamine LTX_IL-1β)		Replicate 1	Replicate 2	Replicate 3	Average	Standard Deviation
	Mock	1.04958	1.09679	0.994869	1.04708	0.051005
	ssRNA40	0.799348	0.803996	1.096	0.89978	0.169944
	5'-HisGUG	1.64876	1.09948	1.1395	1.29591	0.306227
S6 Figure (Lipofectamine LTX_RPLP0)		Replicate 1	Replicate 2	Replicate 3	Average	Standard Deviation
	Mock	1.14986	1.04597	0.926546	1.04079	0.111746
	ssRNA40	1.15788	1.26076	1.00467	1.1411	0.128864
	5'-HisGUG	1.4005	1.25039	1.10949	1.25346	0.145529

[truncated: 3 more sheets:  S7 Figure, S8 Figure , S9 Figure ]
